# Supplementary material for: Dispersal patterns of Trypanosoma cruzi in Arequipa, Peru
Source: PLoS Negl Trop Dis. 2020 Mar 9;14(3):e0007910. doi: 10.1371/journal.pntd.0007910 (PMC7082062; doi:10.1371/journal.pntd.0007910)
Supplement: S1 Appendix — Newick file allows enhanced visualization of the phylogeny (Fig 1) using software including FigTree (available at http://beast.bio.ed.ac.uk). By default, tips are labeled with sample and branches in major clades are colored by location. Collection locations (district and block number within district) and dates for each sample can be found in S2 Table. (NWK) [file pntd.0007910.s009.nwk]

#NEXUS
begin taxa;
	dimensions ntax=123;
	taxlabels
	TC001
	TC002
	TC003
	TC004
	TC010
	TC014
	TC015
	TC016
	TC019
	TC020
	TC022
	TC023
	TC026
	TC027
	TC029
	TC031
	TC033
	TC034
	TC035
	TC036
	TC037
	TC038
	TC039
	TC040
	TC041
	TC042
	TC043
	TC044
	TC045
	TC046
	TC047
	TC048
	TC049
	TC051
	TC053
	TC055
	TC057
	TC058
	TC061
	TC063
	TC064
	TC065
	TC067
	TC068
	TC069
	TC070
	TC071
	TC072
	TC073
	TC074
	TC075
	TC076
	TC077
	TC078
	TC079
	TC080
	TC081
	TC082
	TC083
	TC084
	TC085
	TC086
	TC088
	TC089
	TC090
	TC091
	TC092
	TC095
	TC097
	TC098
	TC099
	TC100
	TC101
	TC102
	TC103
	TC104
	TC105
	TC106
	TC107
	TC108
	TC110
	TC111
	TC112
	TC113
	TC114
	TC115
	TC116
	TC119
	TC120
	TC122
	TC123
	TC124
	TC125
	TC126
	TC127
	TC129
	TC130
	TC131
	TC132
	TC133
	TC134
	TC135
	TC136
	TC137
	TC138
	TC139
	TC140
	TC141
	TC142
	TC143
	TC144
	TC145
	TC146
	TC147
	TC148
	TC149
	TC150
	TC151
	TC152
	TC153
	TC154
	TC155
	TC156
;
end;
begin trees;
	tree TREE1 = [&R] (((TC022[&length_range={1.343518642317714E-8,4.325256742581043E-4},height_95%_HPD={0.0,8.326672684688674E-17},length_95%_HPD={1.343518642317714E-8,1.2273977729476695E-4},rate=1.0,length=4.026606941892005E-5,length_median=2.9255810581186645E-5,height_median=5.551115123125783E-17,height_range={0.0,1.3877787807814457E-16},height=4.6198648358332675E-17,!color=#00ff00]:2.9E-5,TC026[&…
end;
begin figtree;
	set appearance.backgroundColorAttribute="Default";
	set appearance.backgroundColour=#ffffff;
	set appearance.branchColorAttribute="User selection";
	set appearance.branchColorGradient=false;
	set appearance.branchLineWidth=1.0;
	set appearance.branchMinLineWidth=0.0;
	set appearance.branchWidthAttribute="Fixed";
	set appearance.foregroundColour=#000000;
	set appearance.hilightingGradient=false;
	set appearance.selectionColour=#2d3680;
	set branchLabels.colorAttribute="User selection";
	set branchLabels.displayAttribute="Branch times";
	set branchLabels.fontName="Al Bayan";
	set branchLabels.fontSize=8;
	set branchLabels.fontStyle=0;
	set branchLabels.isShown=false;
	set branchLabels.significantDigits=4;
	set layout.expansion=1000;
	set layout.layoutType="RECTILINEAR";
	set layout.zoom=455;
	set legend.attribute="height";
	set legend.fontSize=10.0;
	set legend.isShown=false;
	set legend.significantDigits=4;
	set nodeBars.barWidth=4.0;
	set nodeBars.displayAttribute="height_95%_HPD";
	set nodeBars.isShown=false;
	set nodeLabels.colorAttribute="User selection";
	set nodeLabels.displayAttribute="posterior";
	set nodeLabels.fontName="Al Bayan";
	set nodeLabels.fontSize=6;
	set nodeLabels.fontStyle=0;
	set nodeLabels.isShown=false;
	set nodeLabels.significantDigits=2;
	set nodeShape.colourAttribute="User selection";
	set nodeShape.isShown=false;
	set nodeShape.minSize=10.0;
	set nodeShape.scaleType=Width;
	set nodeShape.shapeType=Circle;
	set nodeShape.size=4.0;
	set nodeShape.sizeAttribute="Fixed";
	set polarLayout.alignTipLabels=false;
	set polarLayout.angularRange=0;
	set polarLayout.rootAngle=0;
	set polarLayout.rootLength=100;
	set polarLayout.showRoot=true;
	set radialLayout.spread=0.0;
	set rectilinearLayout.alignTipLabels=true;
	set rectilinearLayout.curvature=0;
	set rectilinearLayout.rootLength=100;
	set scale.offsetAge=0.0;
	set scale.rootAge=1.0;
	set scale.scaleFactor=1.0;
	set scale.scaleRoot=false;
	set scaleAxis.automaticScale=true;
	set scaleAxis.fontSize=8.0;
	set scaleAxis.isShown=false;
	set scaleAxis.lineWidth=1.0;
	set scaleAxis.majorTicks=1.0;
	set scaleAxis.origin=0.0;
	set scaleAxis.reverseAxis=false;
	set scaleAxis.showGrid=true;
	set scaleBar.automaticScale=false;
	set scaleBar.fontSize=10.0;
	set scaleBar.isShown=true;
	set scaleBar.lineWidth=1.0;
	set scaleBar.scaleRange=0.04125662;
	set tipLabels.colorAttribute="User selection";
	set tipLabels.displayAttribute="Names";
	set tipLabels.fontName="Al Bayan";
	set tipLabels.fontSize=8;
	set tipLabels.fontStyle=0;
	set tipLabels.isShown=true;
	set tipLabels.significantDigits=4;
	set trees.order=false;
	set trees.orderType="increasing";
	set trees.rooting=false;
	set trees.rootingType="User Selection";
	set trees.transform=false;
	set trees.transformType="cladogram";
end;
